# Supplementary material for: Analysis of Gut Characteristics and Microbiota Changes with Maternal Supplementation in a Neural Tube Defect Mouse Model
Source: Nutrients. 2023 Nov 28;15(23):4944. doi: 10.3390/nu15234944 (PMC10708240; doi:10.3390/nu15234944)
Supplement: Supplementary file 1 [file nutrients-15-04944-s001.zip]

Archive with 1 entries (1 files):
- nutrients-2692791-supplementary.pdf
